# Supplementary material for: Identification of Morphine and Heroin-Treatment in Mice Using Metabonomics
Source: Metabolites. 2021 Sep 7;11(9):607. doi: 10.3390/metabo11090607 (PMC8467231; doi:10.3390/metabo11090607)
Supplement: Supplementary file 1 [file metabolites-11-00607-s001.zip]

Archive with 1 entries (1 files):
- metabolites-1328315-supplementary.pdf
